# Supplementary material for: Using transformers and Bi-LSTM with sentence embeddings for prediction of openness human personality trait
Source: PeerJ Comput Sci. 2025 May 22;11:e2781. doi: 10.7717/peerj-cs.2781 (PMC12190728; doi:10.7717/peerj-cs.2781)
Supplement: Supplemental Information 6 [file peerj-cs-11-2781-s006.md]

**Personality Trait Detection: Openness**

**Overview**

This project focuses on detecting the personality trait "Openness" using a dataset derived from the Myers-Briggs Type Indicator (MBTI) available on Kaggle. 
The primary goal is to classify text data according to the "Openness" trait, leveraging natural language processing (NLP) techniques and machine learning algorithms.
This project implements a text classification pipeline using various machine and deep learning models and natural language processing (NLP) techniques. The pipeline includes feature extraction with methods like textual and word embeddings , and models such as SVM, XGBoost, and neural networks using TensorFlow and Hugging Face transformers.

**Dataset**

**Name:** MBTI Type Dataset

**Available Link:** https://www.kaggle.com/datasets/datasnaek/mbti-type

**Description**: The dataset contains posts from individuals along with their respective MBTI personality types. The MBTI types are composed of four dichotomies: Introversion (I) vs. Extraversion (E), Intuition (N) vs. Sensing (S), Thinking (T) vs. Feeling (F), and Judging (J) vs. Perceiving (P).

**Background:**

The Myers–Briggs Type Indicator (MBTI) is a kind of psychological classification about humans experience using four principal psychological functions, sensation, intuition, feeling, and thinking, constructed by Katharine Cook Briggs and her daughter Isabel Briggs Myers.

From scientific or psychological perspective it is based on the work done on cognitive functions by Carl Jung i.e. Jungian Typology. This was a model of 8 distinct functions, thought processes or ways of thinking that were suggested to be present in the mind. Later this work was transformed into several different personality systems to make it more accessible, the most popular of which is of course the MBTI.

Recently, its use/validity has come into question because of unreliability in experiments surrounding it, among other reasons. But it is still clung to as being a very useful tool in a lot of areas, and the purpose of this dataset is to help see if any patterns can be detected in specific types and their style of writing, which overall explores the validity of the test in analysing, predicting or categorising behaviour.

**Focus:** This project focuses specifically on the "Openness" aspect, inferred from the Intuition (N) vs. Sensing (S) dimension.

**Setup Instruction:**  To run the code for this project, we use Google Colab GPU and Kaggle GPU for faster computation. The following libraries are required: numpy, spacy, pandas, matplotlib, nltk, and sklearn. These libraries and tools provide the necessary computational resources and functions for text processing, model training, and evaluation.

**Repository Structure**

**Openness_Personality_Trait_NS.ipynb:** The primary notebook for personality trait analysis.

**mbti_1.rar**: Dataset file used for training and evaluation.

**README.md:** Project documentation.

**1. Clone the Repository**
First, clone this repository to your local machine:

git clone https://github.com/Anamt761/Personality-Code.git

cd Personality-Code

**2. Running on Google Colab**
You can run the notebook directly on Google Colab. Follow these steps:

a. Open Google Colab at colab.research.google.com.

b. Upload the Openness_Personality_Trait_NS.ipynb notebook or use the Colab link from the repository.

c. Install the required dependencies by adding this to a code cell at the start:

- pip install numpy
- pip install spacy
- pip install tqdm
- pip install xgboost
- pip install nltk
- pip install emoji
- pip install scikit-learn
- pip install transformers
- pip install tensorflow
- pip install pandas
- pip install gensim
- pip install sentence-transformers

This command installs all the base libraries
  
**3. Dataset (mbti_1.rar)**
Google Colab: Upload the dataset manually or link it from Google Drive.

**4. Key Libraries Used**

- NumPy: For numerical computations
- SpaCy: For NLP tasks
- NLTK: Natural language processing toolkit
- Scikit-learn: For model evaluation and feature extraction
- XGBoost: Gradient boosting models
- TensorFlow: For neural network models
- Transformers: For fine-tuning pre-trained models
- Gensim: For Word2Vec and GloVe embeddings
- sentence-transformers: For advanced BERT sentence embeddings
- Word2Vec: Pre-trained word vectors for semantic understanding.
- GloVe: Global Vectors for word representation.
- Sentence Embeddings: A transformer-based model for sentence embeddings using sentence-transformers.

**5. Run the Notebook**
Launch Notebook and open the Openness_Personality_Trait_NS.ipynb file

**6. Training the Model**
The notebook allows you to train and evaluate various models such as SVM, XGBoost, Random Forest, and a neural network. Make sure you have a dataset to use for training and adjust the train_dataloader and val_dataloader sections accordingly.

**Notes**

- The code uses NLTK resources like punkt, averaged_perceptron_tagger, stopwords, and wordnet, which require downloading.

- TensorFlow is used for neural network-based text classification.

- Hugging Face's transformers library is used, which involves downloading pre-trained models and tokenizers.

- Ensure that you have sufficient computational resources (GPU is recommended) when training models, especially when using deep learning methods.

- If using Google Colab, you can enable GPU for faster training by navigating to Runtime > Change runtime type > Hardware accelerator > GPU.

**Running the Code:**
Here is brief analysis of how to run the scripts or notebooks, including data preprocessing steps, training the models, and evaluating the results.

1. **Preprocessing:**
   - The preprocessing steps include the following:
     - Removal of URLs, emojis, digits, "|||", punctuation, and stopwords from the text data.
     - Lemmatization is applied to reduce words to their base forms.
  
2. **Features Applied:**
   - For **Shallow Machine Learning** and **Ensemble Models**, the following text features are used:
     - **TF-IDF** and **POS tagging** are integrated with models like Support Vector Machine (SVM), Decision Tree (DT), Logistic Regression (LR), Naive Bayes (NB), K-Nearest Neighbors (KNN), Random Forest (RF), XGBoost (XGB), Gradient Boosting (GB), and AdaBoost.
   - For **Deep Learning Models**, the following word embeddings are used:
     - **Word2Vec**, **GloVe**, and **Sentence Embeddings** are applied with deep models such as Long Short-Term Memory (LSTM), Bidirectional LSTM (Bi-LSTM), and Transformer-based models like BERT.

3. **Performance Evaluation Measures:**
   - The models are evaluated based on the following metrics:
     - **Accuracy**, **Precision**, **Recall**, and **F1-score** to provide a comprehensive assessment of the model’s performance.

These steps ensure that the data is properly prepared, features are extracted, and appropriate models are trained and evaluated.
